# Supplementary material for: Sperm membrane proteins DCST1 and DCST2 are required for sperm-egg interaction in mice and fish
Source: Commun Biol. 2022 Apr 7;5:332. doi: 10.1038/s42003-022-03289-w (PMC8989947; doi:10.1038/s42003-022-03289-w)
Supplement: Supplementary file 9 — Supplementary Data 1-10 [file 42003_2022_3289_MOESM9_ESM.xlsx]

## Sheet: Supplementary Data 1
	Ud Spg	A1-A2 Sg	A3-B Sg	PreLe Sc	Le/Zy Sc	Pa Sc	Di/Se Sc	Early St	Mid St	Late St	SC
Izumo1	0.137763	0.0865407	0.138063	0.0961572	0.0957068	0.0348151	0.0524687	0.339562	3.00653	0.31357	0.381361
Spaca6	0.055105	0.0649055	0.042481	0.160262	0.0574241	0.0176599	0.0399761	0.145952	1.38572	0.185869	0.440032
Dcst1	0.055105	0.0865407	0.042481	0.0961572	0.0382827	0.030274	0.0324806	0.113187	1.76056	0.121015	0.352026
Dcst2	0.0826575	0.0649055	0.084962	0	0.0574241	0.0121096	0.0474717	0.294883	1.66261	0.151102	0.058671
Sof1	1.26742	1.47119	1.60366	1.08978	1.97156	0.497503	0.881974	2.82521	19.6335	15.625	3.52026
Fimp	0.275525	0.475974	0.403569	0.192314	0.382827	0.125637	0.244854	0.533171	4.88159	1.89212	0.938735

## Sheet: Supplementary Data 2
	pups/plug
		Dcst1	Dcst2
pups/plug	control	d1/d1	d25/d25	del/del
male#1	12	0.333333	0	0
male#2	10	0	0	0
male#3	9.7	0.333333	0	0
male#4	8.83333		0
male#5	4.5		0
average	9.00667	0.222222	0	0
sd	2.77343	0.19245	0	0
total plugs	19	17	42	24

## Sheet: Supplementary Data 3
		unfertilized	2PN	Total	%
2020.2.13 20:30
Dcst2	d25/wt bl4	0	65	65	1
	d25/d25 gr1	56	0	56	0
2020.2.21 19:13
Dcst2	d25/wt bl6	1	63	64	0.984375
	d25/d25 bl2	80	0	80	0
2020.2.28 20:18
Dcst1	d1/wt bl7	0	34	34	1
	d1/d1 bl4	28	0	28	0
Dcst2	d25/d25 gl1	37	0	37	0
2020.4.23 19:15
Dcst1	d1/d1 gr2	22	0	22	0
Dcst2	d25/wt bl5	5	26	31	0.83871
Dcst2	d25/d25 bl4	24	0	24	0
2020.6.9 19:15
Dcst1	d1/wt	0	37	37	1
Dcst1	d1/d1	47	0	47	0

## Sheet: Supplementary Data 4
		unfertilized	>2PN	total	%
2020.2.13 20:30
Dcst2	d25/wt bl4	0	31	31	1
	d25/d25 gr1	30	0	30	0
2020.2.21 19:13
Dcst2	d25/wt bl6	0	23	23	1
	d25/d25 bl2	11	0	11	0
2020.2.28 20:18
Dcst1	d1/wt bl7	0	15	15	1
	d1/d1 bl4	16	0	16	0
Dcst2	d25/d25 gl1	18	0	18	0
2020.4.23 19:15
Dcst1	d1/d1 gr2	30	1	31	0.0322581
Dcst2	d25/wt bl5	0	31	31	1
Dcst2	d25/d25 bl4	29	0	29	0
2020.6.9 19:15
Dcst1	d1/wt	0	19	19	1
Dcst1	d1/d1	21	0	21	0
2020.6.12 19:10
Dcst1	d1/wt	0	23	23	1
Dcst1	d1/d1	26	0	26	0

## Sheet: Supplementary Data 5
			fused sperm	eggs	fused sp/egg
2020.2.13
	Dcst2	d25/wt bl4	37	26	1.42308
		d25/d25 gr1	0	27	0
2020.2.21
	Dcst2	d25/wt bl6	36	27	1.33333
		d25/d25 bl2	0	12	0
2020.2.28
	Dcst1	d1/wt bl7	18	15	1.2
		d1/d1 bl4	1	17	0.0588235
	Dcst2	d25/d25 gl1	0	16	0
2020.4.23	Dcst1	d1/d1 gr2	1	11	0.0909091
	Dcst2	d25/d25 bl4	0	18	0
2020.6.9	Dcst1	d1/wt	42	20	2.1
	Dcst1	d1/d1	0	21	0
2020.6.12	Dcst1	d1/wt	39	25	1.56
	Dcst1	d1/d1	0	24	0

## Sheet: Supplementary Data 6
pups/plug	Dcst1 d1/d1	Dcst1 d1/d1;Tg	Dcst2 d25/d25	Dcst2 d25/d25;Tg
male#1	0.333333	6	0	8.14286
male#2	0	5.66667	0	10
male#3	0.333333	5	0	4.75
male#4		6.125	0
average	0.222222	5.69792	0	7.63095
sd	0.19245	0.503891	0	2.66217
total plugs	17	25	42	15

## Sheet: Supplementary Data 7
2020-12-17	attached cell	#oocyte	cell/oocyte
#1 (Dcst1)	0	27	0			#1 (Dcst1)	#2 (Dcst2)	#3 (Dcst1+2)	#4 (Izumo1)	#5 (Dcst1+2+Izumo1)	#6 mock
#2 (Dcst2)	0	27	0			0	0	0	3.41667	1.16667	0
#3 (Dcst1+2)	0	26	0			0	0	0	6.95	4.22727	0
#4 (Izumo1)	82	24	3.41667			0	0	0	2.35	0.65	0
#5 (Dcst1+2+Izumo1)	28	24	1.16667		average	0	0	0	4.23889	2.01465	0
#6 mock	0	12	0		SD	0	0	0	2.4077	1.93353	0
2020-12-23
#1 (Dcst1)	0	29	0
#2 (Dcst2)	0	29	0
#3 (Dcst1+2)	0	27	0
#4 (Izumo1)	139	20	6.95
#5 (Dcst1+2+Izumo1)	93	22	4.22727
#6 mock	0	26	0
2020-01-07
#1 (Dcst1)	0	20	0
#2 (Dcst2)	0	20	0
#3 (Dcst1+2)	0	20	0
#4 (Izumo1)	47	20	2.35
#5 (Dcst1+2+Izumo1)	13	20	0.65
#6 mock	0	20	0

## Sheet: Supplementary Data 8
Data from Fig. 5A
clutch	fertilization rate (%)
	dcst1+/+	dcst1+/-	dcst1 /-	dcst2+/+	dcst2+/-	dcst2-/-	dcst1/2+/+	dcst1/2+/-	dcst1/2-/-	dcst1-/- female	dcst2-/- female	dcst1/2-/- female
1	73.53	80.55	5.6	87.14	85.62	0	4.76	73.38	0	93.75	86.97	98.32
2	87.3	95.45	5.9	86.89	81.76	0	61.26	95	0	92.65	99.1	99.06
3	42.39	64.08	13.1	82.27	96.24	0	91.44	77.78	0	98.5	91.98	99.12
4	66.3	74.87	0	78.41	98.12	0	86.49	81.45	0	84.57	94.7	99.66
5	21.11	90	8.1	86.52	62.86	0	45.6	78.26	0	84.58	83.9	95.09
6	86.5	36.86	1.19	84.97		0	91.54	89.17	0	96.46	77.73	97.5
7	43.18	71.43	4.82	70		0	42.44	70.76	0	89.92		74.76
8	79.47	78.62	3.22	92.98		0	74.82	79.35	0	82.44		100
9	69.23		1.36	2.82		0	85.59	84.46	0
10	94.58		4.41	27.35		0	59.21	99.1	0
11	75		12.37			0	97.08	88.76	0
12	26.67		7.47			0	93.93	34.21	0
13	56.86		4.51			0	92.02		0
14			4.03			0	84.59		0
15			6.71			0
16			5.14			0
17						0

## Sheet: Supplementary Data 9
Data from Fig. 5C
blot	Dcst2 band intensity normalized to Tubulin band intensity relative to normalized wild-type Dcst2 band intensity
	wild type	dcst1-/-	dcst2-/-	dcst1/2-/-
1	1	0.0228131	0.0203436	0.00995916
2	1	0.0178044	0.0215504	0.00918139
3	1	0.0766571	0.0639273	0.0500046
4	1	0.0342629	0.0293984	0.0216562
5	1	0.00381227	-8.23313e-05	-0.0011704

## Sheet: Supplementary Data 10
Data from Fig. 5F
experiment	sperm bound / 100µm
	wild type	dcst2-/-
1	1.2386	0
2	1.9016	0
3	2.8475	0
4	2.1127	0.2018
5	3.4115	0
6	1.2065	0
7	1.9295	0
8	3.6176	0.2367
9	1.586	0
10	0.2045
11	2.2396
12	1.3478
